# Supplementary material for: RNA Sequencing (RNA-Seq) Reveals Extremely Low Levels of Reticulocyte-Derived Globin Gene Transcripts in Peripheral Blood From Horses (Equus caballus) and Cattle (Bos taurus)
Source: Front Genet. 2018 Aug 14;9:278. doi: 10.3389/fgene.2018.00278 (PMC6102425; doi:10.3389/fgene.2018.00278)
Supplement: Supplementary file 1 [file Table_1.xlsx]

## Sheet: Sheet1
	Supplementary Table 1: Human, porcine, equine, and bovine sample and RNA-seq information.
	Species	Breed/Population	Original sample code	Labels	Globin treatment	Original treatment/time point	Sample type	Library type	Original sequence length (nucleotides)	Source
	Homo sapiens	----	SRR1060776	Hsa_S01_U	Undepleted	Not globin depleted (NGD)	Individual	Paired-end	2 x 75	Shin et al. (2014)
	Homo sapiens	----	SRR1060788	Hsa_S01_U	Undepleted	Not globin depleted (NGD)	Individual	Paired-end	2 x 75	Shin et al. (2014)
	Homo sapiens	----	SRR1060777	Hsa_S02_U	Undepleted	Not globin depleted (NGD)	Individual	Paired-end	2 x 75	Shin et al. (2014)
	Homo sapiens	----	SRR1060789	Hsa_S02_U	Undepleted	Not globin depleted (NGD)	Individual	Paired-end	2 x 75	Shin et al. (2014)
	Homo sapiens	----	SRR1060778	Hsa_S03_U	Undepleted	Not globin depleted (NGD)	Individual	Paired-end	2 x 75	Shin et al. (2014)
	Homo sapiens	----	SRR1060790	Hsa_S03_U	Undepleted	Not globin depleted (NGD)	Individual	Paired-end	2 x 75	Shin et al. (2014)
	Homo sapiens	----	SRR1060779	Hsa_S04_U	Undepleted	Not globin depleted (NGD)	Individual	Paired-end	2 x 75	Shin et al. (2014)
	Homo sapiens	----	SRR1060791	Hsa_S04_U	Undepleted	Not globin depleted (NGD)	Individual	Paired-end	2 x 75	Shin et al. (2014)
	Homo sapiens	----	SRR1060780	Hsa_S05_U	Undepleted	Not globin depleted (NGD)	Individual	Paired-end	2 x 75	Shin et al. (2014)
	Homo sapiens	----	SRR1060792	Hsa_S05_U	Undepleted	Not globin depleted (NGD)	Individual	Paired-end	2 x 75	Shin et al. (2014)
	Homo sapiens	----	SRR1060781	Hsa_S06_U	Undepleted	Not globin depleted (NGD)	Individual	Paired-end	2 x 75	Shin et al. (2014)
	Homo sapiens	----	SRR1060793	Hsa_S06_U	Undepleted	Not globin depleted (NGD)	Individual	Paired-end	2 x 75	Shin et al. (2014)
	Homo sapiens	----	SRR1060782	Hsa_P19_U	Undepleted	Not globin depleted (NGD)	Pool of samples	Paired-end	2 x 75	Shin et al. (2014)
	Homo sapiens	----	SRR1060794	Hsa_P19_U	Undepleted	Not globin depleted (NGD)	Pool of samples	Paired-end	2 x 75	Shin et al. (2014)
	Homo sapiens	----	SRR1060783	Hsa_P20_U	Undepleted	Not globin depleted (NGD)	Pool of samples	Paired-end	2 x 75	Shin et al. (2014)
	Homo sapiens	----	SRR1060795	Hsa_P20_U	Undepleted	Not globin depleted (NGD)	Pool of samples	Paired-end	2 x 75	Shin et al. (2014)
	Homo sapiens	----	SRR1060784	Hsa_P21_U	Undepleted	Not globin depleted (NGD)	Pool of samples	Paired-end	2 x 75	Shin et al. (2014)
	Homo sapiens	----	SRR1060796	Hsa_P21_U	Undepleted	Not globin depleted (NGD)	Pool of samples	Paired-end	2 x 75	Shin et al. (2014)
	Homo sapiens	----	SRR1060785	Hsa_P22_U	Undepleted	Not globin depleted (NGD)	Pool of samples	Paired-end	2 x 75	Shin et al. (2014)
	Homo sapiens	----	SRR1060797	Hsa_P22_U	Undepleted	Not globin depleted (NGD)	Pool of samples	Paired-end	2 x 75	Shin et al. (2014)
	Homo sapiens	----	SRR1060786	Hsa_P23_U	Undepleted	Not globin depleted (NGD)	Pool of samples	Paired-end	2 x 75	Shin et al. (2014)
	Homo sapiens	----	SRR1060798	Hsa_P23_U	Undepleted	Not globin depleted (NGD)	Pool of samples	Paired-end	2 x 75	Shin et al. (2014)
	Homo sapiens	----	SRR1060787	Hsa_P24_U	Undepleted	Not globin depleted (NGD)	Pool of samples	Paired-end	2 x 75	Shin et al. (2014)
	Homo sapiens	----	SRR1060799	Hsa_P24_U	Undepleted	Not globin depleted (NGD)	Pool of samples	Paired-end	2 x 75	Shin et al. (2014)
	Homo sapiens	----	SRR1060753	Hsa_S01_D	Globin depleted	Globin depleted	Individual	Paired-end	2 x 75	Shin et al. (2014)
	Homo sapiens	----	SRR1060765	Hsa_S01_D	Globin depleted	Globin depleted	Individual	Paired-end	2 x 75	Shin et al. (2014)
	Homo sapiens	----	SRR1060754	Hsa_S02_D	Globin depleted	Globin depleted	Individual	Paired-end	2 x 75	Shin et al. (2014)
	Homo sapiens	----	SRR1060766	Hsa_S02_D	Globin depleted	Globin depleted	Individual	Paired-end	2 x 75	Shin et al. (2014)
	Homo sapiens	----	SRR1060755	Hsa_S03_D	Globin depleted	Globin depleted	Individual	Paired-end	2 x 75	Shin et al. (2014)
	Homo sapiens	----	SRR1060767	Hsa_S03_D	Globin depleted	Globin depleted	Individual	Paired-end	2 x 75	Shin et al. (2014)
	Homo sapiens	----	SRR1060756	Hsa_S04_D	Globin depleted	Globin depleted	Individual	Paired-end	2 x 75	Shin et al. (2014)
	Homo sapiens	----	SRR1060768	Hsa_S04_D	Globin depleted	Globin depleted	Individual	Paired-end	2 x 75	Shin et al. (2014)
	Homo sapiens	----	SRR1060757	Hsa_S05_D	Globin depleted	Globin depleted	Individual	Paired-end	2 x 75	Shin et al. (2014)
	Homo sapiens	----	SRR1060769	Hsa_S05_D	Globin depleted	Globin depleted	Individual	Paired-end	2 x 75	Shin et al. (2014)
	Homo sapiens	----	SRR1060758	Hsa_S06_D	Globin depleted	Globin depleted	Individual	Paired-end	2 x 75	Shin et al. (2014)
	Homo sapiens	----	SRR1060770	Hsa_S06_D	Globin depleted	Globin depleted	Individual	Paired-end	2 x 75	Shin et al. (2014)
	Homo sapiens	----	SRR1060759	Hsa_P07_D	Globin depleted	Globin depleted	Pool of samples	Paired-end	2 x 75	Shin et al. (2014)
	Homo sapiens	----	SRR1060771	Hsa_P07_D	Globin depleted	Globin depleted	Pool of samples	Paired-end	2 x 75	Shin et al. (2014)
	Homo sapiens	----	SRR1060760	Hsa_P08_D	Globin depleted	Globin depleted	Pool of samples	Paired-end	2 x 75	Shin et al. (2014)
	Homo sapiens	----	SRR1060772	Hsa_P08_D	Globin depleted	Globin depleted	Pool of samples	Paired-end	2 x 75	Shin et al. (2014)
	Homo sapiens	----	SRR1060761	Hsa_P09_D	Globin depleted	Globin depleted	Pool of samples	Paired-end	2 x 75	Shin et al. (2014)
	Homo sapiens	----	SRR1060773	Hsa_P09_D	Globin depleted	Globin depleted	Pool of samples	Paired-end	2 x 75	Shin et al. (2014)
	Homo sapiens	----	SRR1060762	Hsa_P10_D	Globin depleted	Globin depleted	Pool of samples	Paired-end	2 x 75	Shin et al. (2014)
	Homo sapiens	----	SRR1060774	Hsa_P10_D	Globin depleted	Globin depleted	Pool of samples	Paired-end	2 x 75	Shin et al. (2014)
	Homo sapiens	----	SRR1060763	Hsa_P11_D	Globin depleted	Globin depleted	Pool of samples	Paired-end	2 x 75	Shin et al. (2014)
	Homo sapiens	----	SRR1060775	Hsa_P11_D	Globin depleted	Globin depleted	Pool of samples	Paired-end	2 x 75	Shin et al. (2014)
	Homo sapiens	----	SRR1060764	Hsa_P12_D	Globin depleted	Globin depleted	Pool of samples	Paired-end	2 x 75	Shin et al. (2014)
	Sus scrofa	Duroc × (Landrace × Yorkshire)	7197C	Ssc_01_U	Undepleted	Pre-globin reduction	Individual	Paired-end	2 x 100	Choi et al. (2014)
	Sus scrofa	Duroc × (Landrace × Yorkshire)	7199CT	Ssc_02_U	Undepleted	Pre-globin reduction	Individual	Paired-end	2 x 100	Choi et al. (2014)
	Sus scrofa	Duroc × (Landrace × Yorkshire)	7210C	Ssc_03_U	Undepleted	Pre-globin reduction	Individual	Paired-end	2 x 100	Choi et al. (2014)
	Sus scrofa	Duroc × (Landrace × Yorkshire)	7312CT	Ssc_04_U	Undepleted	Pre-globin reduction	Individual	Paired-end	2 x 100	Choi et al. (2014)
	Sus scrofa	Duroc × (Landrace × Yorkshire)	7349CT	Ssc_05_U	Undepleted	Pre-globin reduction	Individual	Paired-end	2 x 100	Choi et al. (2014)
	Sus scrofa	Duroc × (Landrace × Yorkshire)	7413C	Ssc_06_U	Undepleted	Pre-globin reduction	Individual	Paired-end	2 x 100	Choi et al. (2014)
	Sus scrofa	Duroc × (Landrace × Yorkshire)	7437C	Ssc_07_U	Undepleted	Pre-globin reduction	Individual	Paired-end	2 x 100	Choi et al. (2014)
	Sus scrofa	Duroc × (Landrace × Yorkshire)	7439C	Ssc_08_U	Undepleted	Pre-globin reduction	Individual	Paired-end	2 x 100	Choi et al. (2014)
	Sus scrofa	Duroc × (Landrace × Yorkshire)	7467C	Ssc_09_U	Undepleted	Pre-globin reduction	Individual	Paired-end	2 x 100	Choi et al. (2014)
	Sus scrofa	Duroc × (Landrace × Yorkshire)	7468CT	Ssc_10_U	Undepleted	Pre-globin reduction	Individual	Paired-end	2 x 100	Choi et al. (2014)
	Sus scrofa	Duroc × (Landrace × Yorkshire)	7472C	Ssc_11_U	Undepleted	Pre-globin reduction	Individual	Paired-end	2 x 100	Choi et al. (2014)
	Sus scrofa	Duroc × (Landrace × Yorkshire)	7474C	Ssc_12_U	Undepleted	Pre-globin reduction	Individual	Paired-end	2 x 100	Choi et al. (2014)
	Sus scrofa	Duroc × (Landrace × Yorkshire)	7197T	Ssc_01_D	Globin depleted	Post-globin reduction	Individual	Paired-end	2 x 100	Choi et al. (2014)
	Sus scrofa	Duroc × (Landrace × Yorkshire)	7199GD	Ssc_02_D	Globin depleted	Post-globin reduction	Individual	Paired-end	2 x 100	Choi et al. (2014)
	Sus scrofa	Duroc × (Landrace × Yorkshire)	7210T	Ssc_03_D	Globin depleted	Post-globin reduction	Individual	Paired-end	2 x 100	Choi et al. (2014)
	Sus scrofa	Duroc × (Landrace × Yorkshire)	7312GD	Ssc_04_D	Globin depleted	Post-globin reduction	Individual	Paired-end	2 x 100	Choi et al. (2014)
	Sus scrofa	Duroc × (Landrace × Yorkshire)	7349GD	Ssc_05_D	Globin depleted	Post-globin reduction	Individual	Paired-end	2 x 100	Choi et al. (2014)
	Sus scrofa	Duroc × (Landrace × Yorkshire)	7413T	Ssc_06_D	Globin depleted	Post-globin reduction	Individual	Paired-end	2 x 100	Choi et al. (2014)
	Sus scrofa	Duroc × (Landrace × Yorkshire)	7437T	Ssc_07_D	Globin depleted	Post-globin reduction	Individual	Paired-end	2 x 100	Choi et al. (2014)
	Sus scrofa	Duroc × (Landrace × Yorkshire)	7439T	Ssc_08_D	Globin depleted	Post-globin reduction	Individual	Paired-end	2 x 100	Choi et al. (2014)
	Sus scrofa	Duroc × (Landrace × Yorkshire)	7467T	Ssc_09_D	Globin depleted	Post-globin reduction	Individual	Paired-end	2 x 100	Choi et al. (2014)
	Sus scrofa	Duroc × (Landrace × Yorkshire)	7468GD	Ssc_10_D	Globin depleted	Post-globin reduction	Individual	Paired-end	2 x 100	Choi et al. (2014)
	Sus scrofa	Duroc × (Landrace × Yorkshire)	7472T	Ssc_11_D	Globin depleted	Post-globin reduction	Individual	Paired-end	2 x 100	Choi et al. (2014)
	Sus scrofa	Duroc × (Landrace × Yorkshire)	7474T	Ssc_12_D	Globin depleted	Post-globin reduction	Individual	Paired-end	2 x 100	Choi et al. (2014)
	Equus caballus	Arabian	SRR3671009	Eca_T01_U	Undepleted	Training period 1 (T1)	Individual	Single-end	1 x 75	Ropka-Molik et al. (2017)
	Equus caballus	Arabian	SRR3671010	Eca_T02_U	Undepleted	Training period 1 (T1)	Individual	Single-end	1 x 75	Ropka-Molik et al. (2017)
	Equus caballus	Arabian	SRR3671011	Eca_T03_U	Undepleted	Training period 1 (T1)	Individual	Single-end	1 x 75	Ropka-Molik et al. (2017)
	Equus caballus	Arabian	SRR3671012	Eca_T04_U	Undepleted	Training period 1 (T1)	Individual	Single-end	1 x 75	Ropka-Molik et al. (2017)
	Equus caballus	Arabian	SRR3671013	Eca_T05_U	Undepleted	Training period 1 (T1)	Individual	Single-end	1 x 75	Ropka-Molik et al. (2017)
	Equus caballus	Arabian	SRR3671014	Eca_T06_U	Undepleted	Training period 1 (T1)	Individual	Single-end	1 x 75	Ropka-Molik et al. (2017)
	Equus caballus	Arabian	SRR3671015	Eca_T07_U	Undepleted	Training period 1 (T1)	Individual	Single-end	1 x 75	Ropka-Molik et al. (2017)
	Equus caballus	Arabian	SRR3671016	Eca_T08_U	Undepleted	Training period 1 (T1)	Individual	Single-end	1 x 75	Ropka-Molik et al. (2017)
	Equus caballus	Arabian	SRR3671017	Eca_T09_U	Undepleted	Training period 1 (T1)	Individual	Single-end	1 x 75	Ropka-Molik et al. (2017)
	Equus caballus	Arabian	SRR3671018	Eca_T10_U	Undepleted	Training period 1 (T1)	Individual	Single-end	1 x 75	Ropka-Molik et al. (2017)
	Equus caballus	Arabian	SRR3671019	Eca_T11_U	Undepleted	Training period 1 (T1)	Individual	Single-end	1 x 75	Ropka-Molik et al. (2017)
	Equus caballus	Arabian	SRR3671020	Eca_T12_U	Undepleted	Training period 1 (T1)	Individual	Single-end	1 x 75	Ropka-Molik et al. (2017)
	Equus caballus	Arabian	SRR3671021	Eca_S13_U	Undepleted	Untrained (T0)	Individual	Single-end	1 x 75	Ropka-Molik et al. (2017)
	Equus caballus	Arabian	SRR3671022	Eca_T14_U	Undepleted	Training period 2 (T2)	Individual	Single-end	1 x 75	Ropka-Molik et al. (2017)
	Equus caballus	Arabian	SRR3671023	Eca_T15_U	Undepleted	Training period 2 (T2)	Individual	Single-end	1 x 75	Ropka-Molik et al. (2017)
	Equus caballus	Arabian	SRR3671024	Eca_T16_U	Undepleted	Training period 2 (T2)	Individual	Single-end	1 x 75	Ropka-Molik et al. (2017)
	Equus caballus	Arabian	SRR3671025	Eca_T17_U	Undepleted	Training period 2 (T2)	Individual	Single-end	1 x 75	Ropka-Molik et al. (2017)
	Equus caballus	Arabian	SRR3671026	Eca_T18_U	Undepleted	Training period 2 (T2)	Individual	Single-end	1 x 75	Ropka-Molik et al. (2017)
	Equus caballus	Arabian	SRR3671027	Eca_T19_U	Undepleted	Training period 2 (T2)	Individual	Single-end	1 x 75	Ropka-Molik et al. (2017)
	Equus caballus	Arabian	SRR3671028	Eca_T20_U	Undepleted	Training period 2 (T2)	Individual	Single-end	1 x 75	Ropka-Molik et al. (2017)
	Equus caballus	Arabian	SRR3671029	Eca_T21_U	Undepleted	Training period 2 (T2)	Individual	Single-end	1 x 75	Ropka-Molik et al. (2017)
	Equus caballus	Arabian	SRR3671030	Eca_T22_U	Undepleted	Training period 2 (T2)	Individual	Single-end	1 x 75	Ropka-Molik et al. (2017)
	Equus caballus	Arabian	SRR3671031	Eca_T23_U	Undepleted	Training period 2 (T2)	Individual	Single-end	1 x 75	Ropka-Molik et al. (2017)
	Equus caballus	Arabian	SRR3671032	Eca_T24_U	Undepleted	Training period 2 (T2)	Individual	Single-end	1 x 75	Ropka-Molik et al. (2017)
	Equus caballus	Arabian	SRR3671033	Eca_T25_U	Undepleted	Training period 3 (T3)	Individual	Single-end	1 x 75	Ropka-Molik et al. (2017)
	Equus caballus	Arabian	SRR3671034	Eca_T26_U	Undepleted	Training period 3 (T3)	Individual	Single-end	1 x 75	Ropka-Molik et al. (2017)
	Equus caballus	Arabian	SRR3671035	Eca_T27_U	Undepleted	Training period 3 (T3)	Individual	Single-end	1 x 75	Ropka-Molik et al. (2017)
	Equus caballus	Arabian	SRR3671036	Eca_T28_U	Undepleted	Training period 3 (T3)	Individual	Single-end	1 x 75	Ropka-Molik et al. (2017)
	Equus caballus	Arabian	SRR3671037	Eca_T29_U	Undepleted	Training period 3 (T3)	Individual	Single-end	1 x 75	Ropka-Molik et al. (2017)
	Equus caballus	Arabian	SRR3671038	Eca_T30_U	Undepleted	Training period 3 (T3)	Individual	Single-end	1 x 75	Ropka-Molik et al. (2017)
	Equus caballus	Arabian	SRR3671039	Eca_T31_U	Undepleted	Training period 3 (T3)	Individual	Single-end	1 x 75	Ropka-Molik et al. (2017)
	Equus caballus	Arabian	SRR3671040	Eca_T32_U	Undepleted	Training period 3 (T3)	Individual	Single-end	1 x 75	Ropka-Molik et al. (2017)
	Equus caballus	Arabian	SRR3671041	Eca_S33_U	Undepleted	Untrained (T0)	Individual	Single-end	1 x 75	Ropka-Molik et al. (2017)
	Equus caballus	Arabian	SRR3671042	Eca_S34_U	Undepleted	Untrained (T0)	Individual	Single-end	1 x 75	Ropka-Molik et al. (2017)
	Equus caballus	Arabian	SRR3671043	Eca_S35_U	Undepleted	Untrained (T0)	Individual	Single-end	1 x 75	Ropka-Molik et al. (2017)
	Equus caballus	Arabian	SRR3671044	Eca_S36_U	Undepleted	Untrained (T0)	Individual	Single-end	1 x 75	Ropka-Molik et al. (2017)
	Equus caballus	Arabian	SRR3671045	Eca_S37_U	Undepleted	Untrained (T0)	Individual	Single-end	1 x 75	Ropka-Molik et al. (2017)
	Bos taurus	Holstein-Friesian	6511	Bta_01_U	Undepleted	A6511_W-1_F	Individual	Paired-end	2 x 100	Present study
	Bos taurus	Holstein-Friesian	6514	Bta_02_U	Undepleted	A6514_W-1_F	Individual	Paired-end	2 x 100	Present study
	Bos taurus	Holstein-Friesian	6520	Bta_03_U	Undepleted	A6520_W-1_F	Individual	Paired-end	2 x 100	Present study
	Bos taurus	Holstein-Friesian	6522	Bta_04_U	Undepleted	A6522_W-1_F	Individual	Paired-end	2 x 100	Present study
	Bos taurus	Holstein-Friesian	6526	Bta_05_U	Undepleted	A6526_W-1_F	Individual	Paired-end	2 x 100	Present study
	Bos taurus	Holstein-Friesian	6635	Bta_06_U	Undepleted	A6635_W-1_F	Individual	Paired-end	2 x 100	Present study
	Bos taurus	Holstein-Friesian	6636	Bta_07_U	Undepleted	A6636_W-1_F	Individual	Paired-end	2 x 100	Present study
	Bos taurus	Holstein-Friesian	6637	Bta_08_U	Undepleted	A6637_W-1_F	Individual	Paired-end	2 x 100	Present study
	Bos taurus	Holstein-Friesian	6644	Bta_09_U	Undepleted	A6644_W-1_F	Individual	Paired-end	2 x 100	Present study
	Bos taurus	Holstein-Friesian	6698	Bta_10_U	Undepleted	A6698_W-1_F	Individual	Paired-end	2 x 100	Present study
