# Supplementary material for: RNA Sequencing (RNA-Seq) Reveals Extremely Low Levels of Reticulocyte-Derived Globin Gene Transcripts in Peripheral Blood From Horses (Equus caballus) and Cattle (Bos taurus)
Source: Front Genet. 2018 Aug 14;9:278. doi: 10.3389/fgene.2018.00278 (PMC6102425; doi:10.3389/fgene.2018.00278)
Supplement: Supplementary file 2 [file Table_2.xlsx]

## Sheet: Sheet1
	Supplementary Table 2: Bovine sample information with total RNA quality and quantity data and RNA-seq library pool and barcode index information.
	Animal identifier	Lab code	Sample code	RNA quantity (ng/µl)	Sample conc. (nM)	Sample RIN	Library barcode index number	Library barcode index sequence
	6511	1.2.F	Bta_01_U	3.51	16.6409	9.4	Index 1	ATCACG
	6514	2.2.F	Bta_02_U	3.06	14.51	8.8	Index 7	CAGATC
	6520	3.2.F	Bta_03_U	10.06	47.6945	9.1	Index 13	AGTCAA
	6522	4.2.F	Bta_04_U	2.2	10.43	9.4	Index 19	GTGAAA
	6526	5.2.F	Bta_05_U	9.39	44.518	9.2	Index 31	CACGAT
	6635	6.3.F	Bta_06_U	11.22	53.194	9.1	Index 29	CAACTA
	6636	7.3.F	Bta_07_U	5.02	23.7998	9	Index 43	TACAGC
	6637	8.3.F	Bta_08_U	4.36	20.6708	8.4	Index 28	CAAAAG
	6644	9.3.F	Bta_09_U	11.44	54.237	8.8	Index 1	ATCACG
	6698	10.3.F	Bta_10_U	8.16	38.6866	9.4	Index 7	CAGATC
