# Supplementary material for: RNA Sequencing (RNA-Seq) Reveals Extremely Low Levels of Reticulocyte-Derived Globin Gene Transcripts in Peripheral Blood From Horses (Equus caballus) and Cattle (Bos taurus)
Source: Front Genet. 2018 Aug 14;9:278. doi: 10.3389/fgene.2018.00278 (PMC6102425; doi:10.3389/fgene.2018.00278)
Supplement: Supplementary file 5 [file Table_5.xlsx]

## Sheet: salmon_stats_tidy
	Supplementary table 5: Complete RNA-seq mapping statistics.
	Species	Sample code	Treatment group	Sequence mode	Observed fragments	Mapped fragments	Mapping rate (%)	Source of reference
	Homo sapiens	Hsa_S01_U	Undepleted	Inward unstranded	43146302	31160697	72.221	NCBI RefSeq
	Homo sapiens	Hsa_S02_U	Undepleted	Inward unstranded	57145457	44996140	78.7397	NCBI RefSeq
	Homo sapiens	Hsa_S03_U	Undepleted	Inward unstranded	44246297	34991267	79.0829	NCBI RefSeq
	Homo sapiens	Hsa_S04_U	Undepleted	Inward unstranded	32565782	26691355	81.9614	NCBI RefSeq
	Homo sapiens	Hsa_S05_U	Undepleted	Inward unstranded	40067486	30456198	76.0123	NCBI RefSeq
	Homo sapiens	Hsa_S06_U	Undepleted	Inward unstranded	32346087	26534058	82.0317	NCBI RefSeq
	Homo sapiens	Hsa_P19_U	Undepleted	Inward unstranded	29883079	24108136	80.6749	NCBI RefSeq
	Homo sapiens	Hsa_P20_U	Undepleted	Inward unstranded	23465965	19609968	83.5677	NCBI RefSeq
	Homo sapiens	Hsa_P21_U	Undepleted	Inward unstranded	20434391	17356093	84.9357	NCBI RefSeq
	Homo sapiens	Hsa_P22_U	Undepleted	Inward unstranded	20971288	17696956	84.3866	NCBI RefSeq
	Homo sapiens	Hsa_P23_U	Undepleted	Inward unstranded	22431191	19049523	84.9243	NCBI RefSeq
	Homo sapiens	Hsa_P24_U	Undepleted	Inward unstranded	17484705	14468471	82.7493	NCBI RefSeq
	Homo sapiens	Hsa_S01_D	Globin depleted	Inward unstranded	14352836	8431942	58.7476	NCBI RefSeq
	Homo sapiens	Hsa_S02_D	Globin depleted	Inward unstranded	53176682	41834408	78.6706	NCBI RefSeq
	Homo sapiens	Hsa_S03_D	Globin depleted	Inward unstranded	39107279	31298113	80.0314	NCBI RefSeq
	Homo sapiens	Hsa_S04_D	Globin depleted	Inward unstranded	18087965	14328849	79.2176	NCBI RefSeq
	Homo sapiens	Hsa_S05_D	Globin depleted	Inward unstranded	48529007	39196202	80.7686	NCBI RefSeq
	Homo sapiens	Hsa_S06_D	Globin depleted	Inward unstranded	28367166	21575059	76.0564	NCBI RefSeq
	Homo sapiens	Hsa_P07_D	Globin depleted	Inward unstranded	33334260	26254401	78.761	NCBI RefSeq
	Homo sapiens	Hsa_P08_D	Globin depleted	Inward unstranded	6357319	4579330	72.0324	NCBI RefSeq
	Homo sapiens	Hsa_P09_D	Globin depleted	Inward unstranded	33245190	25972561	78.1243	NCBI RefSeq
	Homo sapiens	Hsa_P10_D	Globin depleted	Inward unstranded	996627	700838	70.321	NCBI RefSeq
	Homo sapiens	Hsa_P11_D	Globin depleted	Inward unstranded	21870814	17296223	79.0836	NCBI RefSeq
	Homo sapiens	Hsa_P12_D	Globin depleted	Inward unstranded	16622904	12991562	78.1546	NCBI RefSeq
	Sus scrofa	Ssc_01_U	Undepleted	Inward unstranded	22717342	20053078	88.2721	NCBI RefSeq
	Sus scrofa	Ssc_02_U	Undepleted	Inward unstranded	43627654	38099685	87.3292	NCBI RefSeq
	Sus scrofa	Ssc_03_U	Undepleted	Inward unstranded	24128708	21355436	88.5063	NCBI RefSeq
	Sus scrofa	Ssc_04_U	Undepleted	Inward unstranded	44010667	38291542	87.0051	NCBI RefSeq
	Sus scrofa	Ssc_05_U	Undepleted	Inward unstranded	45468499	39656820	87.2182	NCBI RefSeq
	Sus scrofa	Ssc_06_U	Undepleted	Inward unstranded	21981943	19361773	88.0804	NCBI RefSeq
	Sus scrofa	Ssc_07_U	Undepleted	Inward unstranded	18233203	16099963	88.3002	NCBI RefSeq
	Sus scrofa	Ssc_08_U	Undepleted	Inward unstranded	21876306	19286110	88.1598	NCBI RefSeq
	Sus scrofa	Ssc_09_U	Undepleted	Inward unstranded	21775292	18765056	86.1759	NCBI RefSeq
	Sus scrofa	Ssc_10_U	Undepleted	Inward unstranded	38247420	33453698	87.4665	NCBI RefSeq
	Sus scrofa	Ssc_11_U	Undepleted	Inward unstranded	21851667	19155583	87.6619	NCBI RefSeq
	Sus scrofa	Ssc_12_U	Undepleted	Inward unstranded	20306539	17970940	88.4983	NCBI RefSeq
	Sus scrofa	Ssc_01_D	Globin depleted	Inward unstranded	16476449	14514550	88.0927	NCBI RefSeq
	Sus scrofa	Ssc_02_D	Globin depleted	Inward unstranded	30956890	27125914	87.6248	NCBI RefSeq
	Sus scrofa	Ssc_03_D	Globin depleted	Inward unstranded	20053316	17541632	87.475	NCBI RefSeq
	Sus scrofa	Ssc_04_D	Globin depleted	Inward unstranded	24646224	21621035	87.7255	NCBI RefSeq
	Sus scrofa	Ssc_05_D	Globin depleted	Inward unstranded	33699968	29477868	87.4715	NCBI RefSeq
	Sus scrofa	Ssc_06_D	Globin depleted	Inward unstranded	23648425	20424252	86.3662	NCBI RefSeq
	Sus scrofa	Ssc_07_D	Globin depleted	Inward unstranded	20043396	17434237	86.9825	NCBI RefSeq
	Sus scrofa	Ssc_08_D	Globin depleted	Inward unstranded	18320975	16135730	88.0724	NCBI RefSeq
	Sus scrofa	Ssc_09_D	Globin depleted	Inward unstranded	19410118	16778607	86.4426	NCBI RefSeq
	Sus scrofa	Ssc_10_D	Globin depleted	Inward unstranded	33421488	29061434	86.9543	NCBI RefSeq
	Sus scrofa	Ssc_11_D	Globin depleted	Inward unstranded	16660896	14425362	86.5822	NCBI RefSeq
	Sus scrofa	Ssc_12_D	Globin depleted	Inward unstranded	17066442	14979315	87.7706	NCBI RefSeq
	Equus caballus	Eca_T01_U	Undepleted	Unstranded	16483400	10832898	65.72	NCBI RefSeq
	Equus caballus	Eca_T02_U	Undepleted	Unstranded	18615363	11895203	63.8999	NCBI RefSeq
	Equus caballus	Eca_T03_U	Undepleted	Unstranded	18013684	11874541	65.9196	NCBI RefSeq
	Equus caballus	Eca_T04_U	Undepleted	Unstranded	16242747	11598464	71.407	NCBI RefSeq
	Equus caballus	Eca_T05_U	Undepleted	Unstranded	20091898	15805551	78.6663	NCBI RefSeq
	Equus caballus	Eca_T06_U	Undepleted	Unstranded	16542044	12606204	76.2071	NCBI RefSeq
	Equus caballus	Eca_T07_U	Undepleted	Unstranded	13112295	9987982	76.1726	NCBI RefSeq
	Equus caballus	Eca_T08_U	Undepleted	Unstranded	17392737	13214986	75.9799	NCBI RefSeq
	Equus caballus	Eca_T09_U	Undepleted	Unstranded	13452619	9878484	73.4317	NCBI RefSeq
	Equus caballus	Eca_T10_U	Undepleted	Unstranded	13099180	10228482	78.0849	NCBI RefSeq
	Equus caballus	Eca_T11_U	Undepleted	Unstranded	10914376	4899427	44.8897	NCBI RefSeq
	Equus caballus	Eca_T12_U	Undepleted	Unstranded	9907812	7719128	77.9095	NCBI RefSeq
	Equus caballus	Eca_S13_U	Undepleted	Unstranded	13625690	10589374	77.7162	NCBI RefSeq
	Equus caballus	Eca_T14_U	Undepleted	Unstranded	14566337	11058364	75.9173	NCBI RefSeq
	Equus caballus	Eca_T15_U	Undepleted	Unstranded	14527323	11472749	78.9736	NCBI RefSeq
	Equus caballus	Eca_T16_U	Undepleted	Unstranded	13363498	10090884	75.5108	NCBI RefSeq
	Equus caballus	Eca_T17_U	Undepleted	Unstranded	12385257	8838662	71.3644	NCBI RefSeq
	Equus caballus	Eca_T18_U	Undepleted	Unstranded	15858553	12611562	79.5253	NCBI RefSeq
	Equus caballus	Eca_T19_U	Undepleted	Unstranded	13292951	10423597	78.4145	NCBI RefSeq
	Equus caballus	Eca_T20_U	Undepleted	Unstranded	16245551	12690045	78.114	NCBI RefSeq
	Equus caballus	Eca_T21_U	Undepleted	Unstranded	12880934	10373288	80.5321	NCBI RefSeq
	Equus caballus	Eca_T22_U	Undepleted	Unstranded	14105547	11722372	83.1047	NCBI RefSeq
	Equus caballus	Eca_T23_U	Undepleted	Unstranded	13592081	11038783	81.2148	NCBI RefSeq
	Equus caballus	Eca_T24_U	Undepleted	Unstranded	10481498	7280837	69.4637	NCBI RefSeq
	Equus caballus	Eca_T25_U	Undepleted	Unstranded	16665511	13195840	79.1805	NCBI RefSeq
	Equus caballus	Eca_T26_U	Undepleted	Unstranded	14006030	11218350	80.0966	NCBI RefSeq
	Equus caballus	Eca_T27_U	Undepleted	Unstranded	16286345	13167769	80.8516	NCBI RefSeq
	Equus caballus	Eca_T28_U	Undepleted	Unstranded	14518850	11658488	80.299	NCBI RefSeq
	Equus caballus	Eca_T29_U	Undepleted	Unstranded	17099349	13174370	77.046	NCBI RefSeq
	Equus caballus	Eca_T30_U	Undepleted	Unstranded	18078085	14608146	80.8058	NCBI RefSeq
	Equus caballus	Eca_T31_U	Undepleted	Unstranded	17796776	14869646	83.5525	NCBI RefSeq
	Equus caballus	Eca_T32_U	Undepleted	Unstranded	14914531	11996817	80.4371	NCBI RefSeq
	Equus caballus	Eca_S33_U	Undepleted	Unstranded	13826185	11149837	80.6429	NCBI RefSeq
	Equus caballus	Eca_S34_U	Undepleted	Unstranded	14378051	11867121	82.5364	NCBI RefSeq
	Equus caballus	Eca_S35_U	Undepleted	Unstranded	14263818	12083857	84.7168	NCBI RefSeq
	Equus caballus	Eca_S36_U	Undepleted	Unstranded	14139705	11803512	83.4778	NCBI RefSeq
	Equus caballus	Eca_S37_U	Undepleted	Unstranded	14712892	11822034	80.3515	NCBI RefSeq
	Bos taurus	Bta_01_U	Undepleted	Inward stranded forward	15235696	11145898	73.1565	NCBI RefSeq
	Bos taurus	Bta_02_U	Undepleted	Inward stranded forward	17810373	13337201	74.8845	NCBI RefSeq
	Bos taurus	Bta_03_U	Undepleted	Inward stranded forward	17727942	13070307	73.7272	NCBI RefSeq
	Bos taurus	Bta_04_U	Undepleted	Inward stranded forward	15869112	11850570	74.677	NCBI RefSeq
	Bos taurus	Bta_05_U	Undepleted	Inward stranded forward	18757645	13396688	71.4199	NCBI RefSeq
	Bos taurus	Bta_06_U	Undepleted	Inward stranded forward	17693616	12252130	69.246	NCBI RefSeq
	Bos taurus	Bta_07_U	Undepleted	Inward stranded forward	15777575	11495176	72.8577	NCBI RefSeq
	Bos taurus	Bta_08_U	Undepleted	Inward stranded forward	14458907	10145167	70.1655	NCBI RefSeq
	Bos taurus	Bta_09_U	Undepleted	Inward stranded forward	18895719	14006122	74.1233	NCBI RefSeq
	Bos taurus	Bta_10_U	Undepleted	Inward stranded forward	17987276	12832209	71.3405	NCBI RefSeq
